# Supplementary material for: Myelin Oligodendrocyte Glycoprotein (MOG)35–55 Mannan Conjugate Induces Human T-Cell Tolerance and Can Be Used as a Personalized Therapy for Multiple Sclerosis
Source: Int J Mol Sci. 2024 May 31;25(11):6092. doi: 10.3390/ijms25116092 (PMC11172913; doi:10.3390/ijms25116092)
Supplement: Supplementary file 1 [file ijms-25-06092-s001.zip]

Archive with 1 entries (1 files):
- ijms-3004121-supplementary.pdf
